# Supplementary material for: Rab Geranylgeranyltransferase Subunit Beta as a Potential Indicator to Assess the Progression of Amyotrophic Lateral Sclerosis
Source: Brain Sci. 2023 Oct 30;13(11):1531. doi: 10.3390/brainsci13111531 (PMC10670085; doi:10.3390/brainsci13111531)
Supplement: Supplementary file 1 [file brainsci-13-01531-s001.zip]

Archive with 1 entries (1 files):
- brainsci-2613131-supplementary.pdf
